# Supplementary material for: Virulence and Replicative Fitness of HIV-1 Transmitted/Founder (T/F) Viruses Harbouring Drug Resistance-Associated Mutation
Source: Viruses. 2024 Nov 29;16(12):1854. doi: 10.3390/v16121854 (PMC11680346; doi:10.3390/v16121854)
Supplement: Supplementary file 1 [file viruses-16-01854-s001.zip]

Archive with 1 entries (1 files):
- viruses-3298566-supplementary.pdf
